# Supplementary material for: α-Latrotoxin Actions in the Absence of Extracellular Ca2+ Require Release of Stored Ca2+
Source: Toxins (Basel). 2025 Feb 6;17(2):73. doi: 10.3390/toxins17020073 (PMC11860464; doi:10.3390/toxins17020073)
Supplement: Supplementary file 1 [file toxins-17-00073-s001.zip]

Archive with 1 entries (1 files):
- toxins-3438470-supplementary.pdf
